# Supplementary material for: Toxicity of Jegosaponins A and B from Styrax japonica Siebold et al. Zuccarini in Prostate Cancer Cells and Zebrafish Embryos Resulting from Increased Membrane Permeability
Source: Int J Mol Sci. 2021 Jun 14;22(12):6354. doi: 10.3390/ijms22126354 (PMC8246325; doi:10.3390/ijms22126354)
Supplement: Supplementary file 1 [file ijms-22-06354-s001.zip]

Archive with 5 entries (5 files):
- ijms-1237207 210622_supple.pdf
- ijms-1237207 jegosaponinA-13C-NMR-no-peak.pdf
- ijms-1237207 jegosaponinA-1H-NMR-no-peak.pdf
- ijms-1237207 jegosaponinB-13C-NMR-no-peak.pdf
- ijms-1237207 jegosaponinB-1H-NMR-no-peak.pdf
